# Supplementary material for: PU.1 regulates Alzheimer’s disease-associated genes in primary human microglia
Source: Mol Neurodegener. 2018 Aug 20;13:44. doi: 10.1186/s13024-018-0277-1 (PMC6102813; doi:10.1186/s13024-018-0277-1)
Supplement: Supplementary file 4 — Table S4. List of the top 180 differentially expressed genes from microarray analysis (XLSX 27 kb) [file 13024_2018_277_MOESM4_ESM.xlsx]

## Sheet: Sheet1
Genes.ID	Genes.OGS	Genes.GeneName	Genes.Location	pu1_knockdown_microglia_Coef	pu1_knockdown_microglia_p.value.adj	pu1_knockdown_fibroblasts_Coef	pu1_knockdown_fibroblasts_p.value.adj
11737557_at	AMTN	amelotin	chr4:71384288-71398459 (+) // 92.8 // q13.3	4.174	1e-06	3.08	8.1e-05
11740752_a_at	FOLR2	folate receptor 2 (fetal)	chr11:71927818-71932993 (+) // 98.06 // q13.4	-3.963	1e-06	-0.492	0.01696
11743981_a_at	FOLR2	folate receptor 2 (fetal)	chr11:71927804-71932989 (+) // 96.53 // q13.4	-3.705	5e-06	-0.209	0.303316
11758714_s_at	ITIH2	inter-alpha (globulin) inhibitor H2	chr10:7788617-7791483 (+) // 100.0 // p14	-3.591	5e-06	-1.235	0.000636
11752457_a_at	ITIH2	inter-alpha (globulin) inhibitor H2	chr10:7745330-7791187 (+) // 99.95 // p14	-3.397	1.7e-05	-0.675	0.004272
11736262_at	INHBE	inhibin, beta E	chr12:57848934-57851791 (+) // 79.98 // q13.3	3.387	1e-06	3.27	7e-05
11750232_a_at	GGTA1	glycoprotein, alpha-galactosyltransferase 1 pseudogene	chr9:124217318-124262095 (-) // 84.43 // q33.2	-3.299	1e-06	-0.701	0.008037
11719657_a_at	MMP9	matrix metallopeptidase 9 (gelatinase B, 92kDa gelatinase, 92kDa type IV collagenase)	chr20:44637440-44645194 (+) // 93.92 // q13.12	3.186	8e-06	0.011	0.962011
11730486_a_at	SERPINA9	serpin peptidase inhibitor, clade A (alpha-1 antiproteinase, antitrypsin), member 9	chr14:94929059-94936196 (-) // 82.03 // q32.13	3.157	4e-06	1.537	0.000554
11720491_a_at	ITIH2	inter-alpha (globulin) inhibitor H2	chr10:7745105-7791483 (+) // 99.02 // p14	-3.074	2.9e-05	-0.494	0.049863
11742911_at	IGSF6	immunoglobulin superfamily, member 6	chr16:21651924-21663981 (-) // 88.71 // p12.2	-2.948	2e-06	0.157	0.546307
11720606_a_at	SFRP2	secreted frizzled-related protein 2	chr4:154701742-154710272 (-) // 96.72 // q31.3	-2.836	1.6e-05	0.214	0.287551
11754681_s_at	HLA-DMB	major histocompatibility complex, class II, DM beta	chr6:32902407-32920899 (-) // 99.61 // p21.32	-2.821	1e-06	-0.142	0.425521
11729140_x_at	SLAMF7	SLAM family member 7	chr1:160708864-160724611 (+) // 78.84 // q23.3	2.799	1e-06	2.246	7.2e-05
11739216_x_at	RSAD2	radical S-adenosyl methionine domain containing 2	chr2:7017774-7038937 (+) // 87.81 // p25.2	-2.773	9e-06	-0.252	0.713463
11746961_a_at	HLA-DMB	major histocompatibility complex, class II, DM beta	chr6:32902410-32908803 (-) // 94.78 // p21.32	-2.74	0.000252	-0.24	0.181393
11731633_at	HPGDS	hematopoietic prostaglandin D synthase	chr4:95219901-95264027 (-) // 55.71 // q22.3	-2.659	2e-06	-0.136	0.630373
11729129_a_at	CPA4	carboxypeptidase A4	chr7:129932973-129964014 (+) // 85.97 // q32.2	2.629	1.3e-05	1.673	0.000394
11716846_a_at	MS4A6A	membrane-spanning 4-domains, subfamily A, member 6A	chr11:59939077-59951439 (-) // 92.71 // q12.2	-2.596	8e-06	-0.138	0.712393
11720030_a_at	SCG2	secretogranin II	chr2:224461659-224467221 (-) // 95.84 // q36.1	2.596	1e-06	2.32	2.3e-05
11718435_a_at	NPNT	nephronectin	chr4:106816604-106892816 (+) // 94.19 // q24	-2.572	1.1e-05	-1.775	0.000352
11721347_a_at	MPEG1	macrophage expressed 1	chr11:58975984-58980494 (-) // 97.53 // q12.1	-2.531	9.9e-05	-0.028	0.962216
11723105_at	CMPK2	cytidine monophosphate (UMP-CMP) kinase 2, mitochondrial	chr2:6988446-7006038 (-) // 94.86 // p25.2	-2.53	2.2e-05	-0.625	0.429961
11745127_x_at	TNNT1	troponin T type 1 (skeletal, slow)	chr19:55644199-55659463 (-) // 89.01 // q13.42	2.513	1.3e-05	1.32	0.000316
11746962_x_at	HLA-DMB	major histocompatibility complex, class II, DM beta	chr6:32902410-32908803 (-) // 94.78 // p21.32	-2.51	5.5e-05	0.007	0.964541
11728944_a_at	LST1	leukocyte specific transcript 1	chr6:31553970-31556685 (+) // 79.09 // p21.33	-2.464	0.000102	0.487	0.051126
11717836_a_at	AIF1	allograft inflammatory factor 1	chr6:31582984-31584798 (+) // 88.67 // p21.33	-2.457	2e-06	0.016	0.942233
11741594_a_at	LST1	leukocyte specific transcript 1	chr6:31553970-31556685 (+) // 77.85 // p21.33	-2.438	1.6e-05	-0.127	0.340664
11742820_s_at	OGN	osteoglycin	chr9:95146099-95166937 (-) // 99.63 // q22.31	-2.437	0.000603	-0.851	0.002522
11724271_a_at	HLF	hepatic leukemia factor	chr17:53342273-53402537 (+) // 96.74 // q22	-2.419	1e-06	0.215	0.188734
11720607_a_at	SFRP2	secreted frizzled-related protein 2	chr4:154701742-154710272 (-) // 96.72 // q31.3	-2.409	2.5e-05	-0.02	0.94198
11716486_at	FCGBP	Fc fragment of IgG binding protein	chr19:40353962-40434214 (-) // 99.15 // q13.2 /// chr19:40380312-40412215 (-) // 44.4 // q13.2 /// chr19:40364200-40396263 (-) // 43.73 // q13.2	-2.401	0.000288	0.08	0.828835
11754471_a_at	HLA-DMB	major histocompatibility complex, class II, DM beta	chr6:32902410-32905216 (-) // 97.91 // p21.32	-2.344	3.2e-05	-0.064	0.695579
11749293_x_at	MS4A6A	membrane-spanning 4-domains, subfamily A, member 6A	chr11:59939487-59952139 (-) // 88.42 // q12.2	-2.341	0.000444	0.068	0.713701
11745903_a_at	SLAMF7	SLAM family member 7	chr1:160708874-160724604 (+) // 74.77 // q23.3	2.326	1.3e-05	1.388	0.000554
11728489_a_at	CLEC4A	C-type lectin domain family 4, member A	chr12:8276227-8291201 (+) // 88.87 // p13.31	-2.3	4e-06	0.17	0.624713
11719487_a_at	LAMB3	laminin, beta 3	chr1:209788214-209824679 (-) // 95.46 // q32.2	2.289	3.7e-05	2.167	2e-05
11744219_at	G0S2	G0/G1switch 2	chr1:209848669-209849735 (+) // 91.62 // q32.2	2.267	5e-06	3.667	6e-06
11758263_s_at	CYBB	cytochrome b-245, beta polypeptide	chrX:37672197-37672714 (+) // 91.79 // p11.4	-2.223	1.8e-05	0.231	0.52913
11749444_a_at	CPA4	carboxypeptidase A4	chr7:129933001-129963139 (+) // 94.71 // q32.2	2.22	1e-05	1.064	0.000945
11716222_a_at	RNASE1	ribonuclease, RNase A family, 1 (pancreatic)	chr14:21269392-21270495 (-) // 88.5 // q11.2	-2.218	1.6e-05	0.071	0.800116
11740311_at	HAS2	hyaluronan synthase 2	chr8:122625149-122653659 (-) // 96.22 // q24.13	2.191	2e-05	-0.161	0.334655
11757396_s_at	ANXA8 /// ANXA8L1 /// ANXA8L2	annexin A8 /// annexin A8-like 1 /// annexin A8-like 2	chr10:47157982-47158897 (-) // 84.59 // q11.22	2.177	1.4e-05	0.99	0.000569
11721202_at	RNASE6	ribonuclease, RNase A family, k6	chr14:21249209-21250612 (+) // 95.18 // q11.2	-2.173	9e-06	0.247	0.43889
11742315_s_at	RHCE /// RHD	Rh blood group, CcEe antigens /// Rh blood group, D antigen	chr1:25598952-25655519 (+) // 81.9 // p36.11 /// chr1:25688740-25747363 (-) // 98.48 // p36.11	2.169	0.000246	2.693	2e-05
11718876_at	DNER	delta/notch-like EGF repeat containing	chr2:230222344-230579288 (-) // 92.64 // q36.3	2.147	1.3e-05	0.129	0.365095
11726374_a_at	GPR34	G protein-coupled receptor 34	chrX:41548225-41556528 (+) // 98.42 // p11.4	-2.138	0.005511	0.105	0.820582
11729128_at	CPA4	carboxypeptidase A4	chr7:129932973-129964014 (+) // 85.97 // q32.2	2.137	2e-06	3.138	2e-05
11742850_x_at	HLA-DRA	major histocompatibility complex, class II, DR alpha	chr6:32407648-32412959 (+) // 71.22 // p21.32	-2.118	1.4e-05	-0.56	0.017068
11740312_at	HAS2	hyaluronan synthase 2	chr8:122625149-122653659 (-) // 96.22 // q24.13	2.097	4e-06	-0.264	0.115324
11742821_s_at	OGN	osteoglycin	chr9:95146099-95166937 (-) // 99.63 // q22.31	-2.076	5e-06	-0.708	0.004917
11746087_a_at	CD84	CD84 molecule	chr1:160523538-160549294 (-) // 98.95 // q23.3	-2.074	0.000336	-0.204	0.316231
11717837_x_at	AIF1	allograft inflammatory factor 1	chr6:31582984-31584798 (+) // 88.67 // p21.33	-2.073	9e-06	0.048	0.91772
11754856_a_at	CA12	carbonic anhydrase XII	chr15:63616905-63674075 (-) // 96.41 // q22.2	2.063	6.7e-05	0.36	0.012081
11722995_at	ADH1B	alcohol dehydrogenase 1B (class I), beta polypeptide	chr4:100226120-100242599 (-) // 82.27 // q23	-2.054	5e-06	-1.11	0.002543
11720947_x_at	CA12	carbonic anhydrase XII	chr15:63614615-63674659 (-) // 87.76 // q22.2	2.039	5.9e-05	0.39	0.009715
11725300_a_at	AOC3	amine oxidase, copper containing 3 (vascular adhesion protein 1)	chr17:41002988-41010147 (+) // 87.99 // q21.31	-2.032	5e-06	-1.691	0.002264
11748546_a_at	OGN	osteoglycin	chr9:95147837-95166983 (-) // 98.97 // q22.31	-2.032	1.4e-05	-0.685	0.01345
11729000_x_at	CD84	CD84 molecule	chr1:160515794-160549306 (-) // 80.53 // q23.3	-2.025	0.000138	-0.53	0.020456
11727876_at	CYBB	cytochrome b-245, beta polypeptide	chrX:37639249-37672714 (+) // 87.26 // p11.4	-2.02	4e-06	0.029	0.924014
11723849_a_at	MS4A6A	membrane-spanning 4-domains, subfamily A, member 6A	chr11:59939486-59950674 (-) // 92.03 // q12.2	-2.006	6e-05	0.279	0.125732
11740680_s_at	RHCE /// RHD	Rh blood group, CcEe antigens /// Rh blood group, D antigen	chr1:25598952-25655519 (+) // 84.9 // p36.11 /// chr1:25688713-25747363 (-) // 100.0 // p36.11	2.005	0.000463	2.705	1e-05
11729021_a_at	CNTN4	contactin 4	chr3:2140609-3099644 (+) // 97.83 // p26.3	-2.001	5e-06	-0.37	0.105266
11723456_x_at	PI16	peptidase inhibitor 16	chr6:36922208-36932613 (+) // 92.37 // p21.2	2	1.4e-05	0.37	0.031658
11724954_s_at	MRC1 /// MRC1L1	mannose receptor, C type 1 /// mannose receptor, C type 1-like 1	chr10:17851342-17953186 (+) // 99.81 // p12.33 /// chr10:18098332-18200099 (+) // 99.73 // p12.33	-1.997	3.1e-05	-0.158	0.473036
11731019_x_at	AIF1	allograft inflammatory factor 1	chr6:31583785-31584802 (+) // 91.8 // p21.33	-1.994	4.6e-05	-0.376	0.114552
11744484_s_at	HLA-DRA	major histocompatibility complex, class II, DR alpha	chr6:32407654-32412823 (+) // 94.83 // p21.32	-1.983	1e-05	-0.451	0.055047
11728266_a_at	LILRB2	leukocyte immunoglobulin-like receptor, subfamily B (with TM and ITIM domains), member 2	chr19:54777874-54785039 (-) // 74.22 // q13.42	-1.976	6.9e-05	-0.346	0.069084
11728327_at	OMD	osteomodulin	chr9:95176412-95186841 (-) // 99.51 // q22.31	-1.96	2.7e-05	-0.242	0.419428
11736191_s_at	OGN	osteoglycin	chr9:95146248-95166978 (-) // 98.77 // q22.31	-1.951	5e-06	-0.721	0.001661
11729039_at	DCDC2	doublecortin domain containing 2	chr6:24169842-24358280 (-) // 90.53 // p22.3	-1.948	9e-06	0.388	0.021503
11758417_s_at	HLA-DPA1	major histocompatibility complex, class II, DP alpha 1	---	-1.948	0.000108	-0.131	0.722425
11738617_s_at	MYO7A	myosin VIIA	chr11:76839315-76926284 (+) // 99.58 // q13.5	-1.91	0.000102	-0.031	0.857594
11737150_at	IL26	interleukin 26	chr12:68595128-68619571 (-) // 98.03 // q15	1.9	0.00077	2.771	1e-05
11736190_a_at	OGN	osteoglycin	chr9:95146248-95166978 (-) // 98.77 // q22.31	-1.897	6e-06	-0.722	0.002522
11736523_x_at	TNNT1	troponin T type 1 (skeletal, slow)	chr19:55644160-55660606 (-) // 92.13 // q13.42	1.891	8e-06	1.287	0.000725
11747095_x_at	SNCAIP	synuclein, alpha interacting protein	chr5:121647835-121799777 (+) // 99.35 // q23.2	-1.886	1.1e-05	-0.834	0.001109
11733767_a_at	LILRA2	leukocyte immunoglobulin-like receptor, subfamily A (with TM domain), member 2	chr19:55085256-55099014 (+) // 94.78 // q13.42	-1.877	0.001254	-0.268	0.31505
11740691_x_at	AIF1	allograft inflammatory factor 1	chr6:31582993-31584798 (+) // 99.27 // p21.33	-1.866	1.9e-05	-0.829	0.006395
11730501_a_at	CACNA2D3	calcium channel, voltage-dependent, alpha 2/delta subunit 3	chr3:54156650-55108582 (+) // 97.56 // p21.1	1.864	9.5e-05	2.183	4.5e-05
11739334_a_at	PTPRC	protein tyrosine phosphatase, receptor type, C	chr1:198608097-198726545 (+) // 99.1 // q31.3	-1.857	0.000635	0.204	0.402083
11758612_s_at	MPPED2	metallophosphoesterase domain containing 2	chr11:30431773-30432140 (-) // 100.0 // p14.1	-1.856	0.000472	-0.658	0.002265
11758967_s_at	TFPI2	tissue factor pathway inhibitor 2	chr7:93514461-93520303 (-) // 94.86 // q21.3	-1.853	1.6e-05	-1.483	0.000283
11716665_s_at	GDF15	growth differentiation factor 15	chr19:18496769-18499986 (+) // 92.72 // p13.11	1.847	1.2e-05	2.761	8.7e-05
11742173_x_at	LST1	leukocyte specific transcript 1	chr6:31553970-31556685 (+) // 76.27 // p21.33	-1.835	0.000175	0.16	0.563905
11716532_a_at	EGFL6	EGF-like-domain, multiple 6	chrX:13587693-13651777 (+) // 97.47 // p22.2	-1.834	8.1e-05	0.046	0.87018
11721687_at	ID4	inhibitor of DNA binding 4, dominant negative helix-loop-helix protein	chr6:19837600-19842428 (+) // 96.85 // p22.3	-1.829	3.2e-05	-1.351	8.6e-05
11737088_at	TLL1	tolloid-like 1	chr4:166794389-167025251 (+) // 94.31 // q32.3	-1.826	3.2e-05	-2.028	0.000789
11726255_x_at	CD74	CD74 molecule, major histocompatibility complex, class II invariant chain	chr5:149781201-149792492 (-) // 96.52 // q32	-1.819	7e-05	0.046	0.936108
11747438_a_at	GIMAP4	GTPase, IMAP family member 4	chr7:150264458-150270602 (+) // 93.66 // q36.1	-1.818	0.004742	0.16	0.606797
11727146_at	GPR160	G protein-coupled receptor 160	chr3:169755733-169803184 (+) // 96.81 // q26.2	-1.814	1.1e-05	-0.253	0.295394
11742143_s_at	RHCE /// RHD	Rh blood group, CcEe antigens /// Rh blood group, D antigen	chr1:25598952-25655519 (+) // 82.27 // p36.11 /// chr1:25688740-25747363 (-) // 98.47 // p36.11	1.812	5.5e-05	2.419	9.1e-05
11729374_at	KRT34	keratin 34	chr17:39533916-39538655 (-) // 97.42 // q21.2	1.807	9.4e-05	0.337	0.052881
11757022_x_at	TFPI2	tissue factor pathway inhibitor 2	chr7:93515993-93518433 (-) // 98.75 // q21.3	-1.804	7e-06	-1.478	0.000125
11764110_s_at	ID4	Inhibitor of DNA binding 4, dominant negative helix-loop-helix protein	chr6:19841684-19842425 (+) // 95.87 // p22.3	-1.797	1.3e-05	-1.032	0.000287
11758194_s_at	DPP4	dipeptidyl-peptidase 4	chr2:162848781-162849593 (-) // 93.97 // q24.2	1.785	8e-06	1.067	0.002799
11754524_x_at	TFPI2	tissue factor pathway inhibitor 2	chr7:93515147-93520063 (-) // 95.17 // q21.3	-1.783	2.7e-05	-1.623	8.7e-05
11724272_at	HLF	hepatic leukemia factor	chr17:53342273-53402537 (+) // 96.74 // q22	-1.782	5.5e-05	0.364	0.023395
11736522_a_at	TNNT1	troponin T type 1 (skeletal, slow)	chr19:55644160-55660606 (-) // 92.13 // q13.42	1.782	2.5e-05	1.264	0.000265
11749589_x_at	CTSS	cathepsin S	chr1:150705042-150738273 (-) // 79.87 // q21.3	-1.778	1e-05	0.776	0.026993
11724944_at	CLSTN2	calsyntenin 2	chr3:139654026-140286919 (+) // 94.08 // q23	-1.777	7e-06	-1.676	0.000115
11738001_a_at	C16orf89	chromosome 16 open reading frame 89	chr16:5094123-5116146 (-) // 84.33 // p13.3	-1.776	2.3e-05	-0.275	0.040369
11724256_s_at	OAS1	2',5'-oligoadenylate synthetase 1, 40/46kDa	chr12:113344581-113357708 (+) // 89.86 // q24.13	-1.772	1.7e-05	-1.179	0.067832
11723194_x_at	HLA-DRB1 /// HLA-DRB3 /// HLA-DRB4 /// HLA-DRB5	major histocompatibility complex, class II, DR beta 1 /// major histocompatibility complex, class II, DR beta 3 /// major histocompatibility complex, class II, DR beta 4 /// major histocompatibility complex, class II, DR beta 5	chr6:32545927-32557582 (-) // 56.47 // p21.32	-1.771	3.1e-05	-0.212	0.333594
11730593_at	SLC16A12	solute carrier family 16, member 12 (monocarboxylic acid transporter 12)	chr10:91189944-91295313 (-) // 90.15 // q23.31	1.765	1.4e-05	0.717	0.001471
11757707_a_at	HIGD1B	HIG1 hypoxia inducible domain family, member 1B	chr17:42923720-42927840 (+) // 99.09 // q21.31	-1.762	5.8e-05	-0.517	0.029579
11744251_a_at	ITGA8	integrin, alpha 8	chr10:15559087-15762334 (-) // 99.84 // p13	-1.76	3.2e-05	-1.669	8.1e-05
11726479_a_at	MX2	myxovirus (influenza virus) resistance 2 (mouse)	chr21:42741816-42780869 (+) // 91.78 // q22.3	-1.755	0.000158	-0.464	0.262492
11757476_x_at	TNNT1	troponin T type 1 (skeletal, slow)	chr19:55644200-55648582 (-) // 80.0 // q13.42	1.755	6e-06	1.081	0.000945
11716663_a_at	GDF15	growth differentiation factor 15	chr19:18496769-18499986 (+) // 92.72 // p13.11	1.751	1.3e-05	2.64	5.8e-05
11724005_s_at	FYB	FYN binding protein	chr5:39105353-39219708 (-) // 87.47 // p13.1	-1.751	1.4e-05	0.045	0.916751
11736739_at	CLEC5A	C-type lectin domain family 5, member A	chr7:141627156-141646783 (-) // 87.53 // q34	1.744	5e-06	0.073	0.65859
11746898_x_at	ADH1B	alcohol dehydrogenase 1B (class I), beta polypeptide	chr4:100228574-100242558 (-) // 99.79 // q23	-1.742	2.3e-05	-1.035	0.003394
11736538_s_at	RHCE /// RHD	Rh blood group, CcEe antigens /// Rh blood group, D antigen	chr1:25598910-25655519 (+) // 83.93 // p36.11 /// chr1:25688739-25747405 (-) // 97.36 // p36.11	1.741	0.000109	2.504	6.4e-05
11755960_a_at	LRRC39	leucine rich repeat containing 39	chr1:100614406-100643778 (-) // 89.83 // p21.2	-1.74	1.7e-05	-0.163	0.238593
11755932_a_at	HCLS1	hematopoietic cell-specific Lyn substrate 1	chr3:121350246-121377196 (-) // 95.23 // q13.33	-1.737	0.001006	-0.001	0.998611
11742193_a_at	CNR1	cannabinoid receptor 1 (brain)	chr6:88849586-88855056 (-) // 99.92 // q15	-1.736	0.000107	0.539	0.001445
11727690_at	IL11	interleukin 11	chr19:55875757-55881834 (-) // 61.82 // q13.42	1.735	8e-06	0.125	0.487258
11730726_s_at	AGT	angiotensinogen (serpin peptidase inhibitor, clade A, member 8)	chr1:230837903-230850336 (-) // 99.83 // q42.2	-1.735	2e-05	-0.188	0.13674
11758526_s_at	RELN	reelin	chr7:103112237-103112667 (-) // 96.62 // q22.1	-1.734	0.00017	-0.502	0.01165
11732178_a_at	MYH11	myosin, heavy chain 11, smooth muscle	chr16:15796991-15950887 (-) // 93.74 // p13.11	-1.731	0.00026	-1.505	0.000118
11717909_at	IGFBP6	insulin-like growth factor binding protein 6	chr12:53491228-53496124 (+) // 88.8 // q13.13	1.718	1.1e-05	1.674	2.3e-05
11726823_at	ADORA3	adenosine A3 receptor	chr1:112042050-112046743 (-) // 98.2 // p13.2	-1.714	0.004811	0.181	0.344091
11754074_s_at	G0S2	G0/G1switch 2	chr1:209848669-209849340 (+) // 68.11 // q32.2	1.706	0.000194	1.992	0.000118
11757511_x_at	HLA-DPA1	major histocompatibility complex, class II, DP alpha 1	chr6:33032908-33041400 (-) // 92.19 // p21.32	-1.706	2.7e-05	0.003	0.992427
11719806_a_at	ASPN	asporin	chr9:95218486-95244844 (-) // 94.73 // q22.31	-1.696	0.001391	-0.795	0.001286
11717913_at	CDO1	cysteine dioxygenase, type I	chr5:115140429-115152651 (-) // 95.19 // q22.3	-1.693	6.3e-05	-0.601	0.033613
11749833_s_at	AGT	angiotensinogen (serpin peptidase inhibitor, clade A, member 8)	chr1:230838741-230846601 (-) // 97.23 // q42.2	-1.692	0.000173	-0.127	0.521472
11719480_a_at	CSTA	cystatin A (stefin A)	chr3:122044010-122060816 (+) // 95.85 // q21.1	-1.69	0.000372	-0.248	0.099251
11716664_x_at	GDF15	growth differentiation factor 15	chr19:18496769-18499986 (+) // 92.72 // p13.11	1.687	1.7e-05	2.429	4.9e-05
11723455_a_at	PI16	peptidase inhibitor 16	chr6:36922208-36932613 (+) // 92.37 // p21.2	1.687	1.8e-05	0.057	0.762524
11754862_a_at	RARRES2	retinoic acid receptor responder (tazarotene induced) 2	chr7:150035407-150038754 (-) // 99.74 // q36.1	-1.686	1.3e-05	-0.181	0.262112
11717912_s_at	CXCL14	chemokine (C-X-C motif) ligand 14	chr5:134906368-134914969 (-) // 92.11 // q31.1	1.683	0.00016	0.599	0.099625
11731422_s_at	FCGR3A	Fc fragment of IgG, low affinity IIIa, receptor (CD16a)	chr1:161511552-161519893 (-) // 92.83 // q23.3 /// chr1:161592989-161601252 (-) // 91.06 // q23.3	-1.683	1e-05	-0.441	0.058028
11722112_at	ADRA2A	adrenergic, alpha-2A-, receptor	chr10:112836789-112840660 (+) // 94.88 // q25.2	-1.679	3.3e-05	-1.12	0.001095
11732179_x_at	MYH11	myosin, heavy chain 11, smooth muscle	chr16:15796991-15950887 (-) // 93.74 // p13.11	-1.679	3.7e-05	-1.364	0.000115
11721061_a_at	IQGAP2	IQ motif containing GTPase activating protein 2	chr5:75698825-76004056 (+) // 98.76 // q13.3	-1.674	9.9e-05	0.118	0.646187
11729038_a_at	DCDC2	doublecortin domain containing 2	chr6:24169842-24358280 (-) // 90.53 // p22.3	-1.66	0.000163	0.21	0.189548
11724402_s_at	HS3ST2	heparan sulfate (glucosamine) 3-O-sulfotransferase 2	chr16:22825497-22928071 (+) // 90.75 // p12.2	-1.659	2e-05	-0.044	0.878801
11757921_s_at	COL14A1	collagen, type XIV, alpha 1	chr8:121383925-121384271 (+) // 98.29 // q24.12	-1.657	0.000276	-0.146	0.270588
11733403_x_at	CLEC7A	C-type lectin domain family 7, member A	chr12:10269381-10282868 (-) // 70.42 // p13.2	-1.653	0.001021	0.307	0.067159
11752737_a_at	CLEC7A	C-type lectin domain family 7, member A	chr12:10269381-10282833 (-) // 86.61 // p13.2	-1.653	0.000989	0.307	0.072453
11758873_a_at	HPSE	heparanase	chr4:84213613-84256306 (-) // 72.12 // q21.23	-1.653	6.3e-05	-0.763	0.020908
11715583_s_at	HLA-DPA1	major histocompatibility complex, class II, DP alpha 1	chr6:33032345-33041426 (-) // 96.76 // p21.32	-1.651	9.9e-05	-0.076	0.649787
11722662_a_at	HPSE	heparanase	chr4:84213613-84256306 (-) // 72.12 // q21.23	-1.646	6.9e-05	-0.67	0.011762
11729139_x_at	SLAMF7	SLAM family member 7	chr1:160708864-160724611 (+) // 78.84 // q23.3	1.644	0.000115	0.798	0.014887
11723236_at	IFI44L	interferon-induced protein 44-like	chr1:79085606-79112042 (+) // 75.44 // p31.1	-1.636	0.000116	-0.231	0.551
11746721_a_at	TREM1	triggering receptor expressed on myeloid cells 1	chr6:41242941-41254420 (-) // 99.93 // p21.1	1.631	0.000927	0.151	0.381296
11727140_a_at	MUSTN1	musculoskeletal, embryonic nuclear protein 1	chr3:52867130-52869750 (-) // 94.88 // p21.1	-1.629	4.9e-05	-0.602	0.003709
11721248_s_at	GNG2	guanine nucleotide binding protein (G protein), gamma 2	chr14:52326839-52436513 (+) // 96.5 // q22.1	-1.624	0.001364	-0.138	0.457026
11755374_a_at	HERC5	hect domain and RLD 5	chr4:89394160-89427303 (+) // 87.0 // q22.1	-1.617	1.3e-05	-0.254	0.149694
11724004_a_at	FYB	FYN binding protein	chr5:39105353-39219708 (-) // 87.47 // p13.1	-1.611	8.1e-05	0.169	0.434955
11731271_a_at	MGAM	maltase-glucoamylase (alpha-glucosidase)	chr7:141607612-141806547 (+) // 99.51 // q34	1.608	1.8e-05	-0.062	0.713691
11716167_a_at	MX1	myxovirus (influenza virus) resistance 1, interferon-inducible protein p78 (mouse)	chr21:42792441-42831141 (+) // 82.75 // q22.3	-1.603	0.000247	-1.036	0.115737
11739857_at	ODZ2	odz, odd Oz/ten-m homolog 2 (Drosophila)	chr5:166711842-167691161 (+) // 97.41 // q34	1.602	8.2e-05	0.916	0.002722
11738247_a_at	TNNT1	troponin T type 1 (skeletal, slow)	chr19:55644161-55660606 (-) // 98.49 // q13.42	1.599	1.6e-05	1.212	0.000276
11744195_at	FAT3	FAT tumor suppressor homolog 3 (Drosophila)	chr11:91958291-92629633 (+) // 96.59 // q14.3	-1.59	0.000948	-1.205	0.008537
11722074_s_at	HEYL	hairy/enhancer-of-split related with YRPW motif-like	chr1:40088916-40105349 (-) // 76.59 // p34.3	-1.589	0.000292	-1.833	0.000154
11731634_at	HPGDS	hematopoietic prostaglandin D synthase	chr4:95219901-95264027 (-) // 55.71 // q22.3	-1.582	0.000668	0.193	0.385539
11763606_a_at	VAV1	vav 1 guanine nucleotide exchange factor	chr19:6826689-6854111 (+) // 98.27 // p13.3	-1.572	0.00019	0.247	0.290952
11748845_a_at	SLAMF7	SLAM family member 7	chr1:160709036-160723720 (+) // 99.78 // q23.3	1.569	0.000206	0.82	0.00555
11719466_s_at	C1QB	complement component 1, q subcomponent, B chain	chr1:22979717-22988849 (+) // 64.16 // p36.12	-1.567	0.000102	0.228	0.397207
11723803_a_at	TREM2	triggering receptor expressed on myeloid cells 2	chr6:41126243-41130922 (-) // 97.86 // p21.1	-1.567	0.000742	-0.048	0.791119
11750527_s_at	HLA-DQA1 /// HLA-DRA	major histocompatibility complex, class II, DQ alpha 1 /// major histocompatibility complex, class II, DR alpha	chr6:32410960-32411702 (+) // 52.94 // p21.32	-1.567	8.9e-05	-0.029	0.877779
11756587_a_at	PTGDS	prostaglandin D2 synthase 21kDa (brain)	chr9:139871956-139876191 (+) // 99.24 // q34.3	-1.565	0.000145	0.172	0.196207
11757595_x_at	CRABP2	cellular retinoic acid binding protein 2	chr1:156669401-156670710 (-) // 90.51 // q23.1	1.56	7.8e-05	1.731	0.000311
11721632_a_at	TMEM97	transmembrane protein 97	chr17:26646120-26656088 (+) // 87.71 // q11.2	-1.557	0.000205	-1.074	0.000753
11747010_a_at	VSIG4	V-set and immunoglobulin domain containing 4	chrX:65241609-65259891 (-) // 99.36 // q12	-1.556	2e-05	-0.293	0.1499
11760540_at	C6orf138	chromosome 6 open reading frame 138	chr6:47868630-48036389 (-) // 41.59 // p12.3	1.556	0.00012	0.795	0.000373
11740140_a_at	RASGRP3	RAS guanyl releasing protein 3 (calcium and DAG-regulated)	chr2:33738941-33789797 (+) // 95.32 // p22.3	-1.551	1.8e-05	-1.688	0.000277
11734084_a_at	SUSD3	sushi domain containing 3	chr9:95820969-95847414 (+) // 96.58 // q22.31	-1.548	0.000133	0.12	0.503154
11724955_s_at	MRC1 /// MRC1L1	mannose receptor, C type 1 /// mannose receptor, C type 1-like 1	chr10:17851342-17953186 (+) // 99.81 // p12.33 /// chr10:18098332-18200099 (+) // 99.73 // p12.33	-1.539	0.001757	-0.362	0.041814
11725807_a_at	SNCAIP	synuclein, alpha interacting protein	chr5:121647792-121799914 (+) // 97.31 // q23.2	-1.537	4.3e-05	-0.396	0.022015
11719465_a_at	C1QB	complement component 1, q subcomponent, B chain	chr1:22979717-22988849 (+) // 64.16 // p36.12	-1.532	0.000163	-0.072	0.578008
11722864_at	NETO2	neuropilin (NRP) and tolloid (TLL)-like 2	chr16:47115430-47177911 (-) // 93.71 // q12.1	-1.529	6.3e-05	-1.397	0.001242
11728328_at	OMD	osteomodulin	chr9:95176412-95186841 (-) // 99.51 // q22.31	-1.526	0.000985	-0.126	0.3896
11743771_at	GIMAP7	GTPase, IMAP family member 7	chr7:150211935-150218160 (+) // 83.24 // q36.1	-1.526	0.00017	-0.019	0.887024
11756059_a_at	CXCL14	chemokine (C-X-C motif) ligand 14	chr5:134907475-134914448 (-) // 98.02 // q31.1	1.523	7e-05	-0.029	0.916835
11759406_a_at	SEC16B	SEC16 homolog B (S. cerevisiae)	chr1:177897922-177991679 (-) // 98.69 // q25.2	1.522	6.8e-05	1.233	0.000667
11749827_a_at	CYBB	cytochrome b-245, beta polypeptide	chrX:37639316-37670388 (+) // 90.99 // p11.4	-1.514	0.002732	0.121	0.699288
11723165_a_at	SPI1	spleen focus forming virus (SFFV) proviral integration oncogene spi1	chr11:47376366-47400127 (-) // 95.45 // p11.2	-0.308	0.21889	0.051	0.78189
