# Supplementary material for: PU.1 regulates Alzheimer’s disease-associated genes in primary human microglia
Source: Mol Neurodegener. 2018 Aug 20;13:44. doi: 10.1186/s13024-018-0277-1 (PMC6102813; doi:10.1186/s13024-018-0277-1)
Supplement: Supplementary file 6 — Table S5. GSEA of PU.1 regulated genes. In attempt to identify additional pathways modified by PU.1 silencing in primary human microglia, functionally enriched GO and KEGG gene sets were identified using Gene Set Enrichment Analysis (GSEA) [78, 79] as implemented in WebGestalt [80–82]. The identified pathways (Biological Processes, Molecular Functions, Cellular components, and KEGG analysis) were largely similar to those observed by Fisher’s overrepresentation analysis (Fig. 3b-d), suggesting the significance of PU.1 in the regulation of these functions. (XLSX 28 kb) [file 13024_2018_277_MOESM6_ESM.xlsx]

## Sheet: Biological Process
geneset	description	link	Size	leadingEdgeNum	ES	NES	PValue	FDR	leadingEdgeGene	leadingEdgeGene_UserID
GO:0002253	activation of immune response	http://amigo.geneontology.org/amigo/term/GO:0002253	464	102	-0.513297	-2.20464	0	0	148823;2822;8631;5568;26191;9473;3965;64135;114771;171389;727;7462;123920;23586;84433;23643;150372;8013;1445;778;1675;7100;644150;84174;5728;5777;4214;5144;8935;92747;9404;3848;3458;23098;58484;2633;7454;728;7448;11314;29108;50852;596;10584;5641;640;4208;5359;4064;9252;3665;2209;4067;89857;3115;409;81793;3071;3689;8685;118788;100;5336;929;5627;2359;6850;7097;3117;2207;942;712;4773;64581;714;84868…	ENSG00000196839;ENSG00000184374;ENSG00000167851;ENSG00000155659;ENSG00000159527;ENSG00000155629;ENSG00000140931;ENSG00000103653;ENSG00000169224;ENSG00000235568;ENSG00000163131;ENSG00000197766;ENSG00000174885;ENSG00000175899;ENSG00000158869;ENSG00000150337;ENSG00000203747;ENSG00000004139;ENSG00000107201;ENSG00000187474;ENSG00000154589;ENSG00000082074;ENSG00000134242;ENSG00000117228;ENSG00000112293…
GO:0034340	response to type I interferon	http://amigo.geneontology.org/amigo/term/GO:0034340	78	26	-0.616235	-2.15796	0	0.000413937	3394;3456;6041;3442;3429;25939;684;5777;3448;10379;3430;2537;2634;3665;54739;8638;9636;3433;3434;3437;4940;4939;4938;4599;4600;91543	ENSG00000213928;ENSG00000126709;ENSG00000101347;ENSG00000162645;ENSG00000140968;ENSG00000165949;ENSG00000068079;ENSG00000119922;ENSG00000185745;ENSG00000119917;ENSG00000147873;ENSG00000228083;ENSG00000171855;ENSG00000185507;ENSG00000157601;ENSG00000183486;ENSG00000089127;ENSG00000111335;ENSG00000111331;ENSG00000132530;ENSG00000111679;ENSG00000135828;ENSG00000130303;ENSG00000135114;ENSG00000134321…
GO:0034341	response to interferon-gamma	http://amigo.geneontology.org/amigo/term/GO:0034341	145	39	-0.565951	-2.16737	0	0.000508738	3965;10537;6363;83666;6376;684;8942;58191;4281;10379;6348;8651;3458;4435;2633;10344;2634;3665;8638;2209;3115;6360;3117;942;6622;4940;5724;4939;3127;2210;4938;3125;3123;3122;3126;3113;3055;199;4360	ENSG00000006606;ENSG00000213928;ENSG00000213886;ENSG00000204472;ENSG00000150337;ENSG00000198019;ENSG00000117228;ENSG00000162645;ENSG00000101336;ENSG00000231389;ENSG00000223865;ENSG00000196735;ENSG00000204287;ENSG00000196126;ENSG00000231679;ENSG00000227357;ENSG00000198502;ENSG00000111537;ENSG00000185507;ENSG00000168961;ENSG00000101871;ENSG00000260314;ENSG00000125931;ENSG00000089127;ENSG00000111335…
GO:0002274	myeloid leukocyte activation	http://amigo.geneontology.org/amigo/term/GO:0002274	156	43	-0.554647	-2.14075	0	0.000516526	146722;10397;10125;3586;3965;10537;7462;58533;8013;4495;671;3815;3579;284021;6348;1524;1794;6688;11314;29108;10538;6542;5359;4067;6850;7097;7305;2207;942;3162;6622;84868;5724;2205;3937;51284;5294;51311;1268;972;199;695;8832	ENSG00000172575;ENSG00000104419;ENSG00000213886;ENSG00000156127;ENSG00000167851;ENSG00000118432;ENSG00000186074;ENSG00000168329;ENSG00000134516;ENSG00000204472;ENSG00000179639;ENSG00000158869;ENSG00000271605;ENSG00000103490;ENSG00000100292;ENSG00000180871;ENSG00000136634;ENSG00000157404;ENSG00000043462;ENSG00000168961;ENSG00000254087;ENSG00000125144;ENSG00000196664;ENSG00000101916;ENSG00000105851…
GO:0002764	immune response-regulating signaling pathway	http://amigo.geneontology.org/amigo/term/GO:0002764	441	92	-0.503479	-2.16035	0	0.000517421	148823;2822;8631;5568;26191;9473;3965;64135;114771;171389;7462;123920;23586;84433;23643;150372;8013;1445;778;7100;644150;84174;5728;5777;4214;5144;8935;92747;3815;9404;3458;23098;2633;7454;728;11314;50852;596;5641;640;4208;5359;4064;9252;3665;2209;4067;89857;3115;409;81793;3071;3689;8685;118788;100;5336;929;2359;5284;6850;7097;3117;2207;942;4773;10859;64581;84868;719;2205;3127;2214;2210;3937;3125…	ENSG00000196839;ENSG00000104972;ENSG00000167851;ENSG00000159527;ENSG00000155629;ENSG00000140931;ENSG00000103653;ENSG00000169224;ENSG00000235568;ENSG00000163131;ENSG00000174885;ENSG00000179639;ENSG00000158869;ENSG00000150337;ENSG00000198019;ENSG00000203747;ENSG00000004139;ENSG00000107201;ENSG00000187474;ENSG00000154589;ENSG00000082074;ENSG00000134242;ENSG00000117228;ENSG00000112293;ENSG00000101336…
GO:0015844	monoamine transport	http://amigo.geneontology.org/amigo/term/GO:0015844	69	14	-0.638413	-2.16064	0	0.000689895	1812;64805;6850;2207;10859;6581;6622;152;2205;1268;3745;183;8973;150	ENSG00000104972;ENSG00000118432;ENSG00000150594;ENSG00000184160;ENSG00000184845;ENSG00000135744;ENSG00000179639;ENSG00000158869;ENSG00000158445;ENSG00000169313;ENSG00000146477;ENSG00000145335;ENSG00000165025;ENSG00000147434
GO:0002263	cell activation involved in immune response	http://amigo.geneontology.org/amigo/term/GO:0002263	212	51	-0.488505	-1.9763	0	0.00454377	10125;911;3456;3586;28514;7374;3965;114771;3442;7462;6363;202309;58533;8013;941;159296;3815;3448;284021;6348;3458;1794;11314;29108;10538;8741;118460;4064;3683;4067;54518;165918;100;5336;6850;7305;3606;2207;942;10859;64581;3162;11151;84868;5724;2205;5294;1880;695;8832;3109	ENSG00000196839;ENSG00000172575;ENSG00000156127;ENSG00000104972;ENSG00000102879;ENSG00000167851;ENSG00000159527;ENSG00000223496;ENSG00000119919;ENSG00000163961;ENSG00000134516;ENSG00000169508;ENSG00000175857;ENSG00000179639;ENSG00000158869;ENSG00000271605;ENSG00000198719;ENSG00000103490;ENSG00000242574;ENSG00000100292;ENSG00000147873;ENSG00000228083;ENSG00000171855;ENSG00000111537;ENSG00000136634…
GO:0097066	response to thyroid hormone	http://amigo.geneontology.org/amigo/term/GO:0097066	22	11	-0.71177	-1.93443	0	0.00748939	5962;687;2730;1514;2623;5244;3815;2729;4005;10891;1520	ENSG00000109819;ENSG00000135047;ENSG00000163131;ENSG00000102145;ENSG00000001084;ENSG00000023909;ENSG00000157404;ENSG00000135363;ENSG00000005471;ENSG00000137710;ENSG00000119138
GO:0070661	leukocyte proliferation	http://amigo.geneontology.org/amigo/term/GO:0070661	261	57	-0.479088	-1.94093	0	0.00752727	3456;3586;51237;7356;26191;3965;4883;3442;64926;5741;6363;202309;84433;163747;683;941;5777;652;3815;3448;3620;3458;1794;11314;29108;596;6863;64600;4208;4064;4067;3115;3071;10457;100;54440;6850;3606;3479;942;4773;10859;10673;11151;84868;81704;4332;5294;1880;3113;5788;972;199;695;11326;7940;3109	ENSG00000196839;ENSG00000136235;ENSG00000102524;ENSG00000104972;ENSG00000102879;ENSG00000167851;ENSG00000155659;ENSG00000162398;ENSG00000134516;ENSG00000169508;ENSG00000204472;ENSG00000175857;ENSG00000134242;ENSG00000103490;ENSG00000123338;ENSG00000242574;ENSG00000231389;ENSG00000223865;ENSG00000147873;ENSG00000228083;ENSG00000171855;ENSG00000111537;ENSG00000017427;ENSG00000136634;ENSG00000150782…
GO:0050865	regulation of cell activation	http://amigo.geneontology.org/amigo/term/GO:0050865	462	102	-0.451396	-1.92929	0	0.00765516	6195;4004;10077;3549;149041;915;3902;282616;146722;10125;3456;3586;51237;7356;8808;3398;26191;5155;7374;3965;114771;64926;6363;58533;84433;3707;150372;8013;9308;1445;683;941;84174;5777;652;671;284021;3273;3620;8876;3458;6422;29851;11314;2729;29108;596;6542;6863;8741;9306;118460;64600;4208;5359;1326;348;4067;3111;56603;1948;3115;3071;10457;100;54440;6850;3117;3606;2207;3479;942;5341;64092;4773;108…	ENSG00000196839;ENSG00000064201;ENSG00000172575;ENSG00000136235;ENSG00000102524;ENSG00000104972;ENSG00000102879;ENSG00000167851;ENSG00000155659;ENSG00000159527;ENSG00000223496;ENSG00000118432;ENSG00000107968;ENSG00000103653;ENSG00000186074;ENSG00000135870;ENSG00000235568;ENSG00000169508;ENSG00000125266;ENSG00000204472;ENSG00000179639;ENSG00000158869;ENSG00000134242;ENSG00000001084;ENSG00000183709…
GO:0002250	adaptive immune response	http://amigo.geneontology.org/amigo/term/GO:0002250	325	95	-0.453384	-1.90154	0	0.0104716	2185;3565;9156;246778;5027;7294;182;10068;149233;5896;170482;3635;9025;715;11035;732;81622;326;114548;1514;910;11026;3702;149041;3263;925;911;3456;3586;8631;5452;57824;7374;3442;727;2013;338322;7855;7462;6363;202309;1445;941;259197;84174;5777;1075;3448;3458;7454;29108;10538;50852;8741;118460;4208;3665;10990;4067;89857;3903;165918;8792;11006;100;54440;6850;3606;2207;942;64092;712;10859;10673;714;9…	ENSG00000196839;ENSG00000137496;ENSG00000156127;ENSG00000102524;ENSG00000109861;ENSG00000104972;ENSG00000105609;ENSG00000186818;ENSG00000278046;ENSG00000239998;ENSG00000129465;ENSG00000162711;ENSG00000223496;ENSG00000103653;ENSG00000135870;ENSG00000162594;ENSG00000135047;ENSG00000163131;ENSG00000163961;ENSG00000198178;ENSG00000101384;ENSG00000169508;ENSG00000213853;ENSG00000174837;ENSG00000175857…
GO:0071216	cellular response to biotic stimulus	http://amigo.geneontology.org/amigo/term/GO:0071216	168	37	-0.477276	-1.87248	0	0.0136919	26191;5244;7855;23643;941;7100;58191;5144;383;6348;3458;57088;1524;29108;4208;4064;4067;654;929;6850;10891;7097;3606;942;1234;10859;64581;84868;5724;1910;3627;129607;9450;54209;3055;695;4360	ENSG00000104972;ENSG00000109819;ENSG00000160791;ENSG00000134326;ENSG00000168329;ENSG00000136160;ENSG00000154589;ENSG00000134242;ENSG00000103490;ENSG00000101336;ENSG00000111537;ENSG00000150782;ENSG00000169245;ENSG00000118520;ENSG00000134061;ENSG00000254087;ENSG00000081189;ENSG00000260314;ENSG00000113448;ENSG00000005471;ENSG00000095970;ENSG00000114698;ENSG00000169403;ENSG00000161921;ENSG00000277632…
GO:0035587	purinergic receptor signaling pathway	http://amigo.geneontology.org/amigo/term/GO:0035587	31	16	-0.62815	-1.83771	0	0.0177013	5032;27334;29909;5025;53829;5027;286530;55;5029;111;64805;5031;100;5724;2857;140	ENSG00000196839;ENSG00000173175;ENSG00000282608;ENSG00000078589;ENSG00000171659;ENSG00000182162;ENSG00000174946;ENSG00000135124;ENSG00000089041;ENSG00000175591;ENSG00000171631;ENSG00000244165;ENSG00000181631;ENSG00000014257;ENSG00000169403;ENSG00000169313
GO:0034367	macromolecular complex remodeling	http://amigo.geneontology.org/amigo/term/GO:0034367	23	8	-0.668632	-1.84222	0.00912409	0.0181929	1071;341;9619;55937;348;4023;7941;183	ENSG00000087237;ENSG00000135744;ENSG00000130208;ENSG00000130203;ENSG00000175445;ENSG00000204444;ENSG00000146070;ENSG00000160179
GO:0015837	amine transport	http://amigo.geneontology.org/amigo/term/GO:0015837	78	22	-0.516426	-1.8054	0	0.0249047	1136;1113;1808;5027;1813;885;10550;3351;151;477;383;1812;23204;64805;6529;6622;152;1268;3745;183;8973;150	ENSG00000144746;ENSG00000100604;ENSG00000080644;ENSG00000118432;ENSG00000150594;ENSG00000274286;ENSG00000184160;ENSG00000092964;ENSG00000184845;ENSG00000149295;ENSG00000135744;ENSG00000170540;ENSG00000135312;ENSG00000158445;ENSG00000118520;ENSG00000018625;ENSG00000089041;ENSG00000169313;ENSG00000157103;ENSG00000145335;ENSG00000187094;ENSG00000147434
GO:0042113	B cell activation	http://amigo.geneontology.org/amigo/term/GO:0042113	211	49	-0.453978	-1.80572	0	0.0264335	3456;3586;51237;5452;3398;28514;7374;4066;3442;7462;202309;84433;150372;683;684;159296;84174;222487;5777;8935;3815;3448;3458;6422;11314;10538;596;8741;118460;4208;4064;4067;165918;3071;100;54440;5336;3087;6850;942;64092;4773;10673;29760;4332;1880;5788;972;695	ENSG00000196839;ENSG00000156127;ENSG00000102524;ENSG00000167851;ENSG00000223496;ENSG00000235568;ENSG00000119919;ENSG00000163961;ENSG00000169508;ENSG00000175857;ENSG00000182885;ENSG00000198719;ENSG00000095585;ENSG00000123338;ENSG00000152804;ENSG00000115738;ENSG00000147873;ENSG00000228083;ENSG00000171855;ENSG00000111537;ENSG00000136634;ENSG00000157404;ENSG00000134061;ENSG00000104903;ENSG00000254087…
GO:0006909	phagocytosis	http://amigo.geneontology.org/amigo/term/GO:0006909	209	34	-0.452703	-1.7845	0	0.0298473	1445;56990;644150;5728;8406;1794;7454;11314;29108;640;10562;23208;2209;3683;4067;5175;3071;3689;8685;5336;929;6850;2207;64581;11151;51411;718;720;2214;54209;4647;3055;199;7409	ENSG00000102837;ENSG00000102879;ENSG00000167851;ENSG00000103653;ENSG00000134516;ENSG00000204472;ENSG00000158869;ENSG00000150337;ENSG00000203747;ENSG00000132718;ENSG00000103490;ENSG00000101336;ENSG00000123338;ENSG00000005844;ENSG00000160255;ENSG00000254087;ENSG00000137474;ENSG00000110934;ENSG00000261371;ENSG00000197943;ENSG00000095970;ENSG00000158985;ENSG00000171862;ENSG00000136573;ENSG00000122574…
GO:0007212	dopamine receptor signaling pathway	http://amigo.geneontology.org/amigo/term/GO:0007212	35	12	-0.586665	-1.76715	0.0034188	0.0344019	50632;51617;1813;2769;2774;1812;85397;111;409;54331;120892;9630	ENSG00000173175;ENSG00000188906;ENSG00000184845;ENSG00000149295;ENSG00000060558;ENSG00000141404;ENSG00000141480;ENSG00000130643;ENSG00000170091;ENSG00000186469;ENSG00000135824;ENSG00000156049
GO:0007215	glutamate receptor signaling pathway	http://amigo.geneontology.org/amigo/term/GO:0007215	70	NA	-0.506621	-1.73247	0.0016129	0.039205	NA	NA
GO:0002437	inflammatory response to antigenic stimulus	http://amigo.geneontology.org/amigo/term/GO:0002437	40	12	-0.575671	-1.74429	0.00505051	0.040151	3148;10125;3586;171389;2840;9240;2207;718;2205;1268;695;10800	ENSG00000172575;ENSG00000173198;ENSG00000118432;ENSG00000174885;ENSG00000179639;ENSG00000158869;ENSG00000144230;ENSG00000164104;ENSG00000136634;ENSG00000010671;ENSG00000125730;ENSG00000176903
GO:0031349	positive regulation of defense response	http://amigo.geneontology.org/amigo/term/GO:0031349	382	63	-0.410335	-1.7501	0	0.0401725	3965;64135;91662;114771;171389;5650;23586;84433;23643;1690;6376;7100;259197;27190;4214;92747;6348;3620;23098;58484;10344;29108;6863;5641;4208;5359;4064;9252;3665;4067;409;81793;3689;8792;8685;118788;5336;929;6850;7097;6280;6360;3606;4023;2207;942;7941;64581;84868;718;2205;51284;5294;51311;1268;3684;183;3055;1520;695;7409;91543;50856	ENSG00000006606;ENSG00000159527;ENSG00000155629;ENSG00000118432;ENSG00000163131;ENSG00000100473;ENSG00000174885;ENSG00000135744;ENSG00000179639;ENSG00000158869;ENSG00000004139;ENSG00000107201;ENSG00000154589;ENSG00000204475;ENSG00000127743;ENSG00000103490;ENSG00000101336;ENSG00000150782;ENSG00000131203;ENSG00000185507;ENSG00000169896;ENSG00000160255;ENSG00000168961;ENSG00000175445;ENSG00000134061…
GO:0003012	muscle system process	http://amigo.geneontology.org/amigo/term/GO:0003012	387	NA	-0.410974	-1.73901	0	0.0402754	NA	NA
GO:0071887	leukocyte apoptotic process	http://amigo.geneontology.org/amigo/term/GO:0071887	94	NA	-0.473134	-1.73333	0	0.0405223	NA	NA
GO:0002697	regulation of immune effector process	http://amigo.geneontology.org/amigo/term/GO:0002697	306	NA	-0.414428	-1.72288	0	0.0420083	NA	NA
GO:0015850	organic hydroxy compound transport	http://amigo.geneontology.org/amigo/term/GO:0015850	203	NA	-0.429684	-1.70125	0	0.0454	NA	NA
GO:0019882	antigen processing and presentation	http://amigo.geneontology.org/amigo/term/GO:0019882	211	NA	-0.42217	-1.70373	0	0.0458308	NA	NA
GO:0002683	negative regulation of immune system process	http://amigo.geneontology.org/amigo/term/GO:0002683	340	NA	-0.408261	-1.70491	0	0.0470027	NA	NA
GO:0007159	leukocyte cell-cell adhesion	http://amigo.geneontology.org/amigo/term/GO:0007159	463	NA	-0.399878	-1.70898	0	0.0471253	NA	NA

## Sheet: Cellular Component
geneset	description	link	Size	leadingEdgeNum	ES	NES	PValue	FDR	leadingEdgeGene	leadingEdgeGene_UserID
GO:0098797	plasma membrane protein complex	http://amigo.geneontology.org/amigo/term/GO:0098797	215	47	-0.519937	-2.08882	0	0.000864078	2770;84251;6645;683;3728;2700;3764;6445;1756;6000;999;245972;143098;2781;7448;2791;6641;3680;3683;4067;3111;6444;4038;3115;2793;2706;2701;3689;6850;346562;3117;10804;2207;3479;54331;3127;3125;3123;9630;3122;3126;3684;3113;8516;972;255743;3109	ENSG00000121742;ENSG00000150054;ENSG00000198947;ENSG00000158869;ENSG00000147614;ENSG00000168743;ENSG00000121743;ENSG00000187513;ENSG00000165474;ENSG00000127955;ENSG00000128266;ENSG00000127920;ENSG00000167083;ENSG00000242574;ENSG00000204252;ENSG00000231389;ENSG00000223865;ENSG00000196735;ENSG00000204287;ENSG00000196126;ENSG00000231679;ENSG00000227357;ENSG00000198502;ENSG00000214415;ENSG00000017427…
GO:1905360	GTPase complex	http://amigo.geneontology.org/amigo/term/GO:1905360	29	18	-0.610602	-1.76996	0.00848896	0.0133354	9628;2790;2780;8786;2775;2788;2779;408;2792;2769;2770;6000;2781;2791;2793;346562;54331;9630	ENSG00000060558;ENSG00000127955;ENSG00000087258;ENSG00000114349;ENSG00000134183;ENSG00000128266;ENSG00000176533;ENSG00000242616;ENSG00000127920;ENSG00000127928;ENSG00000167083;ENSG00000214415;ENSG00000137486;ENSG00000186469;ENSG00000182901;ENSG00000076344;ENSG00000182732;ENSG00000156049
GO:0042629	mast cell granule	http://amigo.geneontology.org/amigo/term/GO:0042629	21	9	-0.675943	-1.79194	0.003663	0.0139794	10125;7462;8013;3815;3579;284021;4067;5294;695	ENSG00000172575;ENSG00000271605;ENSG00000180871;ENSG00000157404;ENSG00000254087;ENSG00000105851;ENSG00000010671;ENSG00000086730;ENSG00000119508
GO:0016328	lateral plasma membrane	http://amigo.geneontology.org/amigo/term/GO:0016328	49	13	-0.563999	-1.83576	0.00168634	0.0146378	4640;3728;1756;11149;999;4072;1828;525;4070;2258;5800;2706;3745	ENSG00000112276;ENSG00000198947;ENSG00000134760;ENSG00000129682;ENSG00000165474;ENSG00000173801;ENSG00000158445;ENSG00000184292;ENSG00000119888;ENSG00000166866;ENSG00000116039;ENSG00000151490;ENSG00000039068
GO:0098552	side of membrane	http://amigo.geneontology.org/amigo/term/GO:0098552	386	63	-0.4176	-1.77128	0	0.0152865	84168;64926;2770;2044;7827;9308;1445;941;3728;460;5728;4217;622;6000;3762;999;3815;9619;5996;1828;3458;85397;1230;29851;2760;2781;2791;945;64805;146760;640;4067;3115;2793;8792;100;929;6850;346562;3117;2207;942;1234;10859;54331;120892;7881;3627;2205;3127;2214;3125;3123;9630;3122;3126;3113;3055;5788;972;2015;695;2350	ENSG00000196839;ENSG00000104972;ENSG00000188906;ENSG00000163823;ENSG00000160791;ENSG00000103653;ENSG00000185924;ENSG00000134760;ENSG00000174837;ENSG00000145242;ENSG00000179639;ENSG00000158869;ENSG00000203747;ENSG00000165457;ENSG00000196743;ENSG00000127955;ENSG00000128266;ENSG00000127920;ENSG00000167083;ENSG00000163600;ENSG00000101336;ENSG00000231389;ENSG00000223865;ENSG00000196735;ENSG00000204287…
GO:0072562	blood microparticle	http://amigo.geneontology.org/amigo/term/GO:0072562	102	16	-0.494256	-1.7979	0	0.0154396	72;3273;3848;7448;58;348;51686;5627;2162;714;2;713;718;720;183;3698	ENSG00000135744;ENSG00000175899;ENSG00000124491;ENSG00000113905;ENSG00000130203;ENSG00000151655;ENSG00000167768;ENSG00000143450;ENSG00000184500;ENSG00000143632;ENSG00000173369;ENSG00000159189;ENSG00000125730;ENSG00000163017;ENSG00000244731;ENSG00000109072
GO:1904949	ATPase complex	http://amigo.geneontology.org/amigo/term/GO:1904949	23	13	-0.633245	-1.72706	0.00725953	0.0173716	480;482;483;5348;10347;20;64240;477;496;479;2760;481;5350	ENSG00000064687;ENSG00000107331;ENSG00000196743;ENSG00000018625;ENSG00000075673;ENSG00000132681;ENSG00000143153;ENSG00000129244;ENSG00000069849;ENSG00000186009;ENSG00000266964;ENSG00000198523;ENSG00000138075
GO:0031225	anchored component of membrane	http://amigo.geneontology.org/amigo/term/GO:0031225	143	32	-0.454314	-1.73561	0	0.0181926	64096;171169;64063;2676;257194;27076;248;63827;266727;683;684;56963;64386;57126;10082;8876;2674;146760;1087;64180;2619;929;4023;27255;962;2215;8875;133121;2719;146183;152330;2350	ENSG00000183098;ENSG00000007306;ENSG00000164303;ENSG00000155719;ENSG00000185924;ENSG00000144619;ENSG00000177202;ENSG00000162747;ENSG00000165457;ENSG00000163295;ENSG00000172260;ENSG00000180447;ENSG00000112139;ENSG00000151892;ENSG00000146013;ENSG00000124466;ENSG00000147257;ENSG00000134115;ENSG00000175445;ENSG00000182175;ENSG00000204936;ENSG00000132692;ENSG00000005001;ENSG00000125861;ENSG00000141096…
GO:0001772	immunological synapse	http://amigo.geneontology.org/amigo/term/GO:0001772	32	8	-0.622435	-1.84173	0.00167224	0.0205601	84433;951;3001;9306;388325;11151;84868;963	ENSG00000102879;ENSG00000145649;ENSG00000161929;ENSG00000198286;ENSG00000135077;ENSG00000170677;ENSG00000104894;ENSG00000143119
GO:0098636	protein complex involved in cell adhesion	http://amigo.geneontology.org/amigo/term/GO:0098636	33	9	-0.553436	-1.68623	0.0116279	0.0252067	683;941;3680;3683;4067;3689;3684;8516;255743	ENSG00000168743;ENSG00000144668;ENSG00000005844;ENSG00000169896;ENSG00000160255;ENSG00000254087;ENSG00000109743;ENSG00000077943;ENSG00000121594
GO:0043235	receptor complex	http://amigo.geneontology.org/amigo/term/GO:0043235	318	58	-0.388675	-1.61649	0	0.0463647	2324;3687;4543;10077;9865;915;200909;5364;925;27091;118442;8631;3570;2556;10369;3775;10368;1741;84433;4919;55584;23643;683;353174;116443;5777;116444;3645;2895;149111;10268;91584;50852;2561;1439;3680;3683;4067;54518;3689;929;55890;5284;6850;7097;163702;57125;53353;51284;10154;3684;53831;8516;8973;972;26996;255743;150	ENSG00000064201;ENSG00000136040;ENSG00000122679;ENSG00000006116;ENSG00000166862;ENSG00000198785;ENSG00000116032;ENSG00000180929;ENSG00000100368;ENSG00000143786;ENSG00000150594;ENSG00000185436;ENSG00000082458;ENSG00000186090;ENSG00000037280;ENSG00000154589;ENSG00000011677;ENSG00000168743;ENSG00000145864;ENSG00000173890;ENSG00000075429;ENSG00000152208;ENSG00000186919;ENSG00000160712;ENSG00000027644…

## Sheet: Molecular Function
geneset	description	link	Size	leadingEdgeNum	ES	NES	PValue	FDR	leadingEdgeGene	leadingEdgeGene_UserID
GO:0019865	immunoglobulin binding	http://amigo.geneontology.org/amigo/term/GO:0019865	20	8	-0.793117	-2.11268	0	0.00096	3273;2209;2207;2215;2205;2214;2210;2213	ENSG00000179639;ENSG00000158869;ENSG00000150337;ENSG00000198019;ENSG00000072694;ENSG00000203747;ENSG00000162747;ENSG00000113905
GO:0042287	MHC protein binding	http://amigo.geneontology.org/amigo/term/GO:0042287	23	7	-0.706136	-1.92688	0	0.0268514	3902;925;10859;64581;29992;55016;972	ENSG00000104972;ENSG00000085514;ENSG00000089692;ENSG00000145416;ENSG00000172243;ENSG00000153563;ENSG00000019582

## Sheet: KEGG analysis
geneset	description	link	Size	leadingEdgeNum	ES	NES	PValue	FDR	leadingEdgeGene	leadingEdgeGene_UserID
hsa00512	Mucin type O-glycan biosynthesis - Homo sapiens (human)	http://www.kegg.jp/kegg-bin/show_pathway?hsa00512	29	13	0.729839	2.28011	0	0	79695;117248;11227;56913;2650;2591;374378;2590;100528030;51809;55568;51301;442117	ENSG00000259075;ENSG00000136542;ENSG00000131386;ENSG00000143641;ENSG00000115339;ENSG00000187210;ENSG00000110328;ENSG00000174473;ENSG00000176928;ENSG00000109586;ENSG00000164574;ENSG00000106392;ENSG00000119514
hsa04145	Phagosome - Homo sapiens (human)	http://www.kegg.jp/kegg-bin/show_pathway?hsa04145	149	29	-0.578664	-2.22901	0	0	525;4481;79861;2209;3111;3115;3689;8685;929;7097;3117;64581;11151;2215;718;3127;2214;4689;3125;2213;3123;3122;3126;3684;3113;1520;4360;1536;3109	ENSG00000102879;ENSG00000163131;ENSG00000165168;ENSG00000150337;ENSG00000072694;ENSG00000203747;ENSG00000162747;ENSG00000242574;ENSG00000204252;ENSG00000231389;ENSG00000223865;ENSG00000196735;ENSG00000204287;ENSG00000196126;ENSG00000231679;ENSG00000227357;ENSG00000198502;ENSG00000169896;ENSG00000160255;ENSG00000260314;ENSG00000038945;ENSG00000100365;ENSG00000116039;ENSG00000172243;ENSG00000137462…
hsa04380	Osteoclast differentiation - Homo sapiens (human)	http://www.kegg.jp/kegg-bin/show_pathway?hsa04380	128	28	-0.564693	-2.1114	0	0	10379;8651;3458;23533;6688;2209;10990;4982;8792;11006;5336;6850;7305;4773;10859;2215;29760;11027;2214;4689;3937;2213;5294;54209;79168;695;1536;10288	ENSG00000131042;ENSG00000213928;ENSG00000104972;ENSG00000105609;ENSG00000186818;ENSG00000239998;ENSG00000165168;ENSG00000150337;ENSG00000072694;ENSG00000203747;ENSG00000162747;ENSG00000141506;ENSG00000095585;ENSG00000111537;ENSG00000043462;ENSG00000100365;ENSG00000101096;ENSG00000164761;ENSG00000105851;ENSG00000197943;ENSG00000095970;ENSG00000066336;ENSG00000165025;ENSG00000010671;ENSG00000011600…
hsa04612	Antigen processing and presentation - Homo sapiens (human)	http://www.kegg.jp/kegg-bin/show_pathway?hsa04612	71	15	-0.615745	-2.09424	0	0	3458;5641;3111;3115;3803;3117;3127;3125;3123;3122;3126;3113;1520;972;3109	ENSG00000163131;ENSG00000242574;ENSG00000204252;ENSG00000231389;ENSG00000223865;ENSG00000196735;ENSG00000204287;ENSG00000196126;ENSG00000231679;ENSG00000227357;ENSG00000198502;ENSG00000111537;ENSG00000275546;ENSG00000100600;ENSG00000019582
hsa04672	Intestinal immune network for IgA production - Homo sapiens (human)	http://www.kegg.jp/kegg-bin/show_pathway?hsa04672	44	16	-0.726031	-2.26171	0	0	29851;8741;3111;3115;5284;3117;7852;942;10673;3127;3125;3123;3122;3126;3113;3109	ENSG00000102524;ENSG00000163600;ENSG00000242574;ENSG00000204252;ENSG00000231389;ENSG00000223865;ENSG00000196735;ENSG00000204287;ENSG00000196126;ENSG00000231679;ENSG00000227357;ENSG00000198502;ENSG00000162896;ENSG00000121966;ENSG00000161955;ENSG00000114013
hsa04940	Type I diabetes mellitus - Homo sapiens (human)	http://www.kegg.jp/kegg-bin/show_pathway?hsa04940	42	14	-0.693726	-2.20495	0	0	941;3382;3458;3111;3115;3117;942;3127;3125;3123;3122;3126;3113;3109	ENSG00000242574;ENSG00000204252;ENSG00000231389;ENSG00000223865;ENSG00000196735;ENSG00000204287;ENSG00000196126;ENSG00000231679;ENSG00000227357;ENSG00000198502;ENSG00000003147;ENSG00000111537;ENSG00000121594;ENSG00000114013
hsa05140	Leishmaniasis - Homo sapiens (human)	http://www.kegg.jp/kegg-bin/show_pathway?hsa05140	68	20	-0.637722	-2.13803	0	0	3458;2209;3111;3115;3689;7097;3117;7043;2215;718;3127;2214;4689;3125;3123;3122;3126;3684;3113;3109	ENSG00000150337;ENSG00000203747;ENSG00000162747;ENSG00000242574;ENSG00000204252;ENSG00000231389;ENSG00000223865;ENSG00000196735;ENSG00000204287;ENSG00000196126;ENSG00000231679;ENSG00000227357;ENSG00000198502;ENSG00000111537;ENSG00000169896;ENSG00000160255;ENSG00000100365;ENSG00000119699;ENSG00000137462;ENSG00000125730
hsa05150	Staphylococcus aureus infection - Homo sapiens (human)	http://www.kegg.jp/kegg-bin/show_pathway?hsa05150	51	28	-0.775255	-2.49677	0	0	1828;6404;728;2209;3683;3111;3115;3689;2359;3117;712;714;2215;713;719;5724;718;720;3127;2214;3125;2213;3123;3122;3126;3684;3113;3109	ENSG00000134760;ENSG00000150337;ENSG00000072694;ENSG00000203747;ENSG00000162747;ENSG00000187474;ENSG00000242574;ENSG00000204252;ENSG00000231389;ENSG00000223865;ENSG00000196735;ENSG00000204287;ENSG00000196126;ENSG00000231679;ENSG00000227357;ENSG00000198502;ENSG00000005844;ENSG00000169896;ENSG00000160255;ENSG00000169403;ENSG00000110876;ENSG00000173372;ENSG00000173369;ENSG00000159189;ENSG00000125730…
hsa05152	Tuberculosis - Homo sapiens (human)	http://www.kegg.jp/kegg-bin/show_pathway?hsa05152	168	33	-0.567059	-2.1811	0	0	245972;3448;3458;596;163688;2209;3111;3115;3689;929;6850;7097;3117;3606;2207;7043;64581;11151;2215;718;3127;2214;3125;2213;3123;3122;3126;3684;3113;1520;972;4360;3109	ENSG00000102879;ENSG00000163131;ENSG00000169885;ENSG00000158869;ENSG00000150337;ENSG00000072694;ENSG00000203747;ENSG00000162747;ENSG00000147614;ENSG00000242574;ENSG00000204252;ENSG00000231389;ENSG00000223865;ENSG00000196735;ENSG00000204287;ENSG00000196126;ENSG00000231679;ENSG00000227357;ENSG00000198502;ENSG00000228083;ENSG00000111537;ENSG00000150782;ENSG00000169896;ENSG00000160255;ENSG00000260314…
hsa05310	Asthma - Homo sapiens (human)	http://www.kegg.jp/kegg-bin/show_pathway?hsa05310	29	12	-0.795535	-2.28988	0	0	3111;3115;3117;2207;2205;3127;3125;3123;3122;3126;3113;3109	ENSG00000179639;ENSG00000158869;ENSG00000242574;ENSG00000204252;ENSG00000231389;ENSG00000223865;ENSG00000196735;ENSG00000204287;ENSG00000196126;ENSG00000231679;ENSG00000227357;ENSG00000198502
hsa05330	Allograft rejection - Homo sapiens (human)	http://www.kegg.jp/kegg-bin/show_pathway?hsa05330	36	13	-0.763383	-2.32875	0	0	941;3458;3111;3115;3117;942;3127;3125;3123;3122;3126;3113;3109	ENSG00000242574;ENSG00000204252;ENSG00000231389;ENSG00000223865;ENSG00000196735;ENSG00000204287;ENSG00000196126;ENSG00000231679;ENSG00000227357;ENSG00000198502;ENSG00000111537;ENSG00000121594;ENSG00000114013
hsa05416	Viral myocarditis - Homo sapiens (human)	http://www.kegg.jp/kegg-bin/show_pathway?hsa05416	57	17	-0.688505	-2.29153	0	0	941;6445;1756;3683;3111;6444;3115;3689;3117;942;3127;3125;3123;3122;3126;3113;3109	ENSG00000198947;ENSG00000242574;ENSG00000204252;ENSG00000231389;ENSG00000223865;ENSG00000196735;ENSG00000204287;ENSG00000196126;ENSG00000231679;ENSG00000227357;ENSG00000198502;ENSG00000005844;ENSG00000160255;ENSG00000170624;ENSG00000102683;ENSG00000121594;ENSG00000114013
hsa05332	Graft-versus-host disease - Homo sapiens (human)	http://www.kegg.jp/kegg-bin/show_pathway?hsa05332	38	14	-0.683801	-2.06312	0	8.28877e-05	941;3458;3111;3115;3803;3117;942;3127;3125;3123;3122;3126;3113;3109	ENSG00000242574;ENSG00000204252;ENSG00000231389;ENSG00000223865;ENSG00000196735;ENSG00000204287;ENSG00000196126;ENSG00000231679;ENSG00000227357;ENSG00000198502;ENSG00000111537;ENSG00000275546;ENSG00000121594;ENSG00000114013
hsa05320	Autoimmune thyroid disease - Homo sapiens (human)	http://www.kegg.jp/kegg-bin/show_pathway?hsa05320	50	15	-0.646709	-2.05524	0	0.000237737	3586;3442;941;3448;3111;3115;3117;942;3127;3125;3123;3122;3126;3113;3109	ENSG00000242574;ENSG00000204252;ENSG00000231389;ENSG00000223865;ENSG00000196735;ENSG00000204287;ENSG00000196126;ENSG00000231679;ENSG00000227357;ENSG00000198502;ENSG00000147873;ENSG00000228083;ENSG00000136634;ENSG00000121594;ENSG00000114013
hsa04514	Cell adhesion molecules (CAMs) - Homo sapiens (human)	http://www.kegg.jp/kegg-bin/show_pathway?hsa04514	137	37	-0.532549	-2.02564	0	0.000361292	925;137075;4756;10686;9369;257194;23114;58494;941;49861;26047;999;6404;29851;1001;4359;3680;3683;3111;3115;5175;3689;7122;64101;3117;942;3127;3125;3123;3122;3126;3684;3113;8516;5788;6614;3109	ENSG00000062038;ENSG00000113946;ENSG00000253958;ENSG00000163531;ENSG00000172260;ENSG00000174469;ENSG00000163600;ENSG00000242574;ENSG00000204252;ENSG00000231389;ENSG00000223865;ENSG00000196735;ENSG00000204287;ENSG00000196126;ENSG00000231679;ENSG00000227357;ENSG00000198502;ENSG00000144668;ENSG00000005844;ENSG00000169896;ENSG00000160255;ENSG00000158887;ENSG00000067141;ENSG00000171217;ENSG00000261371…
hsa04662	B cell receptor signaling pathway - Homo sapiens (human)	http://www.kegg.jp/kegg-bin/show_pathway?hsa04662	70	15	-0.585878	-1.99068	0	0.000660549	84433;5777;23533;27071;4067;118788;5336;6850;4773;29760;25780;2213;5294;695;7409	ENSG00000155629;ENSG00000072694;ENSG00000141506;ENSG00000152689;ENSG00000070190;ENSG00000095585;ENSG00000254087;ENSG00000101096;ENSG00000105851;ENSG00000197943;ENSG00000111679;ENSG00000165025;ENSG00000010671;ENSG00000141968;ENSG00000198286
hsa05322	Systemic lupus erythematosus - Homo sapiens (human)	http://www.kegg.jp/kegg-bin/show_pathway?hsa05322	127	45	-0.519035	-1.96366	0	0.0007995	92815;94239;731;317772;8347;729;3014;8355;1511;3108;8356;715;8340;732;8352;8365;8294;6741;158983;3586;440689;727;941;55766;3458;554313;2209;3111;3115;3117;942;712;714;2215;713;718;720;3127;2214;3125;3123;3122;3126;3113;3109	ENSG00000100448;ENSG00000123569;ENSG00000150337;ENSG00000203747;ENSG00000162747;ENSG00000188486;ENSG00000204257;ENSG00000242574;ENSG00000204252;ENSG00000231389;ENSG00000223865;ENSG00000196735;ENSG00000204287;ENSG00000196126;ENSG00000231679;ENSG00000227357;ENSG00000198502;ENSG00000184270;ENSG00000111537;ENSG00000136634;ENSG00000203814;ENSG00000270276;ENSG00000246705;ENSG00000138385;ENSG00000173372…
hsa04666	Fc gamma R-mediated phagocytosis - Homo sapiens (human)	http://www.kegg.jp/kegg-bin/show_pathway?hsa04666	90	18	-0.542476	-1.94773	0	0.00115248	8395;653361;8613;1794;7454;23533;2209;273;4067;5336;6850;85477;2214;2213;5294;3055;5788;7409	ENSG00000134516;ENSG00000150337;ENSG00000072694;ENSG00000203747;ENSG00000141506;ENSG00000078053;ENSG00000101336;ENSG00000254087;ENSG00000105851;ENSG00000197943;ENSG00000081237;ENSG00000158517;ENSG00000165025;ENSG00000141968;ENSG00000015285;ENSG00000107242;ENSG00000006747;ENSG00000162407
hsa04658	Th1 and Th2 cell differentiation - Homo sapiens (human)	http://www.kegg.jp/kegg-bin/show_pathway?hsa04658	91	13	-0.539342	-1.94331	0	0.00119501	3458;3111;6776;3115;3117;4773;3127;3125;3123;3122;3126;3113;3109	ENSG00000242574;ENSG00000204252;ENSG00000231389;ENSG00000223865;ENSG00000196735;ENSG00000204287;ENSG00000196126;ENSG00000231679;ENSG00000227357;ENSG00000198502;ENSG00000111537;ENSG00000101096;ENSG00000126561
hsa04659	Th17 cell differentiation - Homo sapiens (human)	http://www.kegg.jp/kegg-bin/show_pathway?hsa04659	105	14	-0.511442	-1.88252	0	0.00373444	3458;3111;6776;3115;3117;4773;53342;3127;3125;3123;3122;3126;3113;3109	ENSG00000242574;ENSG00000204252;ENSG00000231389;ENSG00000223865;ENSG00000196735;ENSG00000204287;ENSG00000196126;ENSG00000231679;ENSG00000227357;ENSG00000198502;ENSG00000111537;ENSG00000101096;ENSG00000172458;ENSG00000126561
hsa05340	Primary immunodeficiency - Homo sapiens (human)	http://www.kegg.jp/kegg-bin/show_pathway?hsa05340	34	11	-0.624538	-1.8852	0	0.00382395	5896;326;915;925;5994;7374;29851;100;29760;5788;695	ENSG00000196839;ENSG00000095585;ENSG00000163600;ENSG00000160224;ENSG00000081237;ENSG00000166349;ENSG00000133111;ENSG00000010671;ENSG00000076248;ENSG00000167286;ENSG00000153563
hsa00982	Drug metabolism - cytochrome P450 - Homo sapiens (human)	http://www.kegg.jp/kegg-bin/show_pathway?hsa00982	59	NA	-0.555008	-1.87107	0.00164474	0.00400744	NA	NA
hsa05321	Inflammatory bowel disease (IBD) - Homo sapiens (human)	http://www.kegg.jp/kegg-bin/show_pathway?hsa05321	64	NA	-0.553247	-1.86884	0	0.00400929	NA	NA
hsa05164	Influenza A - Homo sapiens (human)	http://www.kegg.jp/kegg-bin/show_pathway?hsa05164	167	NA	-0.480621	-1.87348	0	0.00406294	NA	NA
hsa04971	Gastric acid secretion - Homo sapiens (human)	http://www.kegg.jp/kegg-bin/show_pathway?hsa04971	71	NA	-0.540482	-1.86067	0	0.00421402	NA	NA
hsa05168	Herpes simplex infection - Homo sapiens (human)	http://www.kegg.jp/kegg-bin/show_pathway?hsa05168	175	NA	-0.469492	-1.83825	0	0.005361	NA	NA
hsa04640	Hematopoietic cell lineage - Homo sapiens (human)	http://www.kegg.jp/kegg-bin/show_pathway?hsa04640	94	NA	-0.503106	-1.83275	0	0.00551078	NA	NA
hsa04611	Platelet activation - Homo sapiens (human)	http://www.kegg.jp/kegg-bin/show_pathway?hsa04611	114	NA	-0.497612	-1.83379	0	0.00568489	NA	NA
hsa04664	Fc epsilon RI signaling pathway - Homo sapiens (human)	http://www.kegg.jp/kegg-bin/show_pathway?hsa04664	68	NA	-0.530648	-1.81457	0	0.00664235	NA	NA
hsa05145	Toxoplasmosis - Homo sapiens (human)	http://www.kegg.jp/kegg-bin/show_pathway?hsa05145	112	NA	-0.495454	-1.81654	0	0.00677718	NA	NA
hsa04022	cGMP-PKG signaling pathway - Homo sapiens (human)	http://www.kegg.jp/kegg-bin/show_pathway?hsa04022	165	NA	-0.458374	-1.80717	0	0.00740749	NA	NA
hsa04713	Circadian entrainment - Homo sapiens (human)	http://www.kegg.jp/kegg-bin/show_pathway?hsa04713	91	NA	-0.501322	-1.80419	0	0.00745206	NA	NA
hsa05219	Bladder cancer - Homo sapiens (human)	http://www.kegg.jp/kegg-bin/show_pathway?hsa05219	40	10	0.597738	1.96587	0	0.0117671	4318;4313;3576;1026;1839;4609;4312;7422;595;4893	ENSG00000124762;ENSG00000113070;ENSG00000169429;ENSG00000196611;ENSG00000087245;ENSG00000100985;ENSG00000136997;ENSG00000213281;ENSG00000110092;ENSG00000112715
hsa05323	Rheumatoid arthritis - Homo sapiens (human)	http://www.kegg.jp/kegg-bin/show_pathway?hsa05323	85	NA	-0.489346	-1.74601	0.00153846	0.0147208	NA	NA
hsa04668	TNF signaling pathway - Homo sapiens (human)	http://www.kegg.jp/kegg-bin/show_pathway?hsa04668	108	26	0.481467	1.91705	0	0.0176988	4318;330;6374;7424;2919;2920;2921;5743;3976;3569;6416;90993;3553;1906;7128;7412;9530;5291;3725;6364;83737;8737;3383;64127;840;6885	ENSG00000078401;ENSG00000163739;ENSG00000081041;ENSG00000163734;ENSG00000023445;ENSG00000090339;ENSG00000125538;ENSG00000136244;ENSG00000177606;ENSG00000128342;ENSG00000100985;ENSG00000051382;ENSG00000073756;ENSG00000115009;ENSG00000163735;ENSG00000167207;ENSG00000065559;ENSG00000135341;ENSG00000118503;ENSG00000162692;ENSG00000150630;ENSG00000078747;ENSG00000165806;ENSG00000137275;ENSG00000157613…
hsa00350	Tyrosine metabolism - Homo sapiens (human)	http://www.kegg.jp/kegg-bin/show_pathway?hsa00350	34	NA	-0.569039	-1.70873	0.010453	0.0214607	NA	NA
hsa04080	Neuroactive ligand-receptor interaction - Homo sapiens (human)	http://www.kegg.jp/kegg-bin/show_pathway?hsa04080	272	NA	-0.412645	-1.70342	0	0.0222236	NA	NA
hsa04972	Pancreatic secretion - Homo sapiens (human)	http://www.kegg.jp/kegg-bin/show_pathway?hsa04972	94	NA	-0.469593	-1.69441	0.0030581	0.0235736	NA	NA
hsa05032	Morphine addiction - Homo sapiens (human)	http://www.kegg.jp/kegg-bin/show_pathway?hsa05032	87	NA	-0.473183	-1.67312	0.00465116	0.0282374	NA	NA
hsa00120	Primary bile acid biosynthesis - Homo sapiens (human)	http://www.kegg.jp/kegg-bin/show_pathway?hsa00120	17	NA	-0.648913	-1.64111	0.0178571	0.0378932	NA	NA
hsa04725	Cholinergic synapse - Homo sapiens (human)	http://www.kegg.jp/kegg-bin/show_pathway?hsa04725	108	NA	-0.448309	-1.63218	0	0.038852	NA	NA
hsa04924	Renin secretion - Homo sapiens (human)	http://www.kegg.jp/kegg-bin/show_pathway?hsa04924	61	NA	-0.48907	-1.63489	0.00940439	0.0388703	NA	NA
hsa04015	Rap1 signaling pathway - Homo sapiens (human)	http://www.kegg.jp/kegg-bin/show_pathway?hsa04015	208	NA	-0.408658	-1.62261	0.00139082	0.0416055	NA	NA
hsa04020	Calcium signaling pathway - Homo sapiens (human)	http://www.kegg.jp/kegg-bin/show_pathway?hsa04020	176	NA	-0.409988	-1.6112	0	0.0447547	NA	NA
hsa03060	Protein export - Homo sapiens (human)	http://www.kegg.jp/kegg-bin/show_pathway?hsa03060	23	13	0.614264	1.8041	0.00229358	0.0489537	196294;3309;6734;58477;6729;6730;6728;60559;23480;7095;6731;29927;11231	ENSG00000025796;ENSG00000148950;ENSG00000132432;ENSG00000058262;ENSG00000044574;ENSG00000144867;ENSG00000129128;ENSG00000153037;ENSG00000100883;ENSG00000167881;ENSG00000174780;ENSG00000182934;ENSG00000008952
